# Supplementary material for: Early Growth Response 1 Contributes to Renal IR Injury by Inducing Proximal Tubular Cell Apoptosis
Source: Int J Mol Sci. 2023 Sep 19;24(18):14295. doi: 10.3390/ijms241814295 (PMC10532368; doi:10.3390/ijms241814295)
Supplement: Supplementary file 1 [file ijms-24-14295-s001.zip]

Archive with 1 entries (1 files):
- ijms-2613205-SI.pdf
